# Supplementary material for: QSAR-Guided Design of Serotonin Transporter Inhibitors Supported by Molecular Docking and Biased Molecular Dynamics
Source: Pharmaceuticals (Basel). 2026 Mar 10;19(3):444. doi: 10.3390/ph19030444 (PMC13029183; doi:10.3390/ph19030444)
Supplement: Supplementary file 1 [file pharmaceuticals-19-00444-s001.zip]

Archive with 2 entries (2 files):
- Table S4.xlsx
- Supplementary material R2.pdf
