# Supplementary material for: QSAR-Guided Design of Serotonin Transporter Inhibitors Supported by Molecular Docking and Biased Molecular Dynamics
Source: Pharmaceuticals (Basel). 2026 Mar 10;19(3):444. doi: 10.3390/ph19030444 (PMC13029183; doi:10.3390/ph19030444)
Supplement: Supplementary file 1 [file pharmaceuticals-19-00444-s001.zip › Table S4.xlsx]

## Sheet: Sheet1
Molecule	A	A1	A2	A3	A4	A5	A6	A7	A8
[Absorption/Caco-2 (logPaap)] Predictions	-5.28	-5.4	-5.4	-5.4	-5.31	-5.31	-5.3	-5.39	-5.34
[Absorption/Caco-2 (logPaap)] Interpretation	None	None	None	None	None	None	None	None	None
[Absorption/Human Oral Bioavailability 20%] Predictions	Bioavailable	Bioavailable	Bioavailable	Bioavailable	Bioavailable	Bioavailable	Bioavailable	Bioavailable	Bioavailable
[Absorption/Human Oral Bioavailability 20%] Probability	0.903	0.928	0.927	0.926	0.894	0.886	0.888	0.898	0.915
[Absorption/Human Oral Bioavailability 20%] Interpretation	Bioavailable (High Confidence)	Bioavailable (High Confidence)	Bioavailable (High Confidence)	Bioavailable (High Confidence)	Bioavailable (High Confidence)	Bioavailable (High Confidence)	Bioavailable (High Confidence)	Bioavailable (High Confidence)	Bioavailable (High Confidence)
[Absorption/Human Intestinal Absorption] Predictions	Absorbed	Absorbed	Absorbed	Absorbed	Absorbed	Absorbed	Absorbed	Absorbed	Absorbed
[Absorption/Human Intestinal Absorption] Probability	0.994	0.996	0.996	0.996	0.993	0.993	0.993	0.99	0.99
[Absorption/Human Intestinal Absorption] Interpretation	Absorbed (High Confidence)	Absorbed (High Confidence)	Absorbed (High Confidence)	Absorbed (High Confidence)	Absorbed (High Confidence)	Absorbed (High Confidence)	Absorbed (High Confidence)	Absorbed (High Confidence)	Absorbed (High Confidence)
[Absorption/Madin-Darby Canine Kidney] Predictions	-4.91	-4.91	-4.96	-4.95	-5.04	-5.05	-5.05	-4.99	-5.03
[Absorption/Madin-Darby Canine Kidney] Interpretation	Proper Value: > 2 x 10-6cm/s	Proper Value: > 2 x 10-6cm/s	Proper Value: > 2 x 10-6cm/s	Proper Value: > 2 x 10-6cm/s	Proper Value: > 2 x 10-6cm/s	Proper Value: > 2 x 10-6cm/s	Proper Value: > 2 x 10-6cm/s	Proper Value: > 2 x 10-6cm/s	Proper Value: > 2 x 10-6cm/s
[Absorption/Human Oral Bioavailability 50%] Predictions	Bioavailable	Bioavailable	Bioavailable	Bioavailable	Bioavailable	Bioavailable	Bioavailable	Bioavailable	Bioavailable
[Absorption/Human Oral Bioavailability 50%] Probability	0.742	0.794	0.795	0.784	0.67	0.689	0.675	0.742	0.721
[Absorption/Human Oral Bioavailability 50%] Interpretation	Bioavailable (Medium Confidence)	Bioavailable (Medium Confidence)	Bioavailable (Medium Confidence)	Bioavailable (Medium Confidence)	Bioavailable (Medium Confidence)	Bioavailable (Medium Confidence)	Bioavailable (Medium Confidence)	Bioavailable (Medium Confidence)	Bioavailable (Medium Confidence)
[Absorption/P-Glycoprotein Inhibitor] Predictions	Inhibitor	Inhibitor	Inhibitor	Inhibitor	Inhibitor	Inhibitor	Inhibitor	Inhibitor	Inhibitor
[Absorption/P-Glycoprotein Inhibitor] Probability	0.987	0.999	0.998	0.997	1	1	1	0.987	1
[Absorption/P-Glycoprotein Inhibitor] Interpretation	Inhibitor (High Confidence)	Inhibitor (High Confidence)	Inhibitor (High Confidence)	Inhibitor (High Confidence)	Inhibitor (High Confidence)	Inhibitor (High Confidence)	Inhibitor (High Confidence)	Inhibitor (High Confidence)	Inhibitor (High Confidence)
[Absorption/P-Glycoprotein Substrate] Predictions	Non-Substrate	Non-Substrate	Non-Substrate	Non-Substrate	Non-Substrate	Non-Substrate	Non-Substrate	Non-Substrate	Non-Substrate
[Absorption/P-Glycoprotein Substrate] Probability	0.314	0.35	0.344	0.351	0.442	0.431	0.427	0.303	0.466
[Absorption/P-Glycoprotein Substrate] Interpretation	Non-Substrate (Medium Confidence)	Non-Substrate (Low Confidence)	Non-Substrate (Low Confidence)	Non-Substrate (Low Confidence)	Non-Substrate (Low Confidence)	Non-Substrate (Low Confidence)	Non-Substrate (Low Confidence)	Non-Substrate (Medium Confidence)	Non-Substrate (Low Confidence)
[Absorption/Skin Permeability] Predictions	-3.08	-3.49	-3.53	-3.59	-3.12	-3.12	-3.12	-2.45	-3.42
[Absorption/Skin Permeability] Interpretation	Low Skin Permeability: log KP > -2.5	Low Skin Permeability: log KP > -2.5	Low Skin Permeability: log KP > -2.5	Low Skin Permeability: log KP > -2.5	Low Skin Permeability: log KP > -2.5	Low Skin Permeability: log KP > -2.5	Low Skin Permeability: log KP > -2.5	Low Skin Permeability: log KP > -2.5	Low Skin Permeability: log KP > -2.5
[Distribution/Blood-Brain Barrier (Central Nervous System)] Predictions	-1.45	-1.79	-1.71	-1.73	-1.48	-1.44	-1.44	-1.73	-1.27
[Distribution/Blood-Brain Barrier] Predictions	Penetrable	Penetrable	Penetrable	Penetrable	Penetrable	Penetrable	Penetrable	Penetrable	Penetrable
[Distribution/Blood-Brain Barrier] Probability	0.996	1	0.999	1	0.994	0.933	0.922	0.997	0.971
[Distribution/Blood-Brain Barrier] Interpretation	Penetrable (High Confidence)	Penetrable (High Confidence)	Penetrable (High Confidence)	Penetrable (High Confidence)	Penetrable (High Confidence)	Penetrable (High Confidence)	Penetrable (High Confidence)	Penetrable (High Confidence)	Penetrable (High Confidence)
[Distribution/Fraction Unbound (Human)] Predictions	1.81	2.04	2.05	2.06	2.17	2.19	2.17	1.96	1.97
[Distribution/Fraction Unbound (Human)] Interpretation	None	None	None	None	None	None	None	None	None
[Distribution/Plasma Protein Binding] Predictions	95.6	94.43	93.8	93.13	93.86	95.14	94.92	93.32	88.04
[Distribution/Plasma Protein Binding] Interpretation	Proper Value: therapeutic index < 90 perc; Poor Value value > 90 perc	Proper Value: therapeutic index < 90 perc; Poor Value value > 90 perc	Proper Value: therapeutic index < 90 perc; Poor Value value > 90 perc	Proper Value: therapeutic index < 90 perc; Poor Value value > 90 perc	Proper Value: therapeutic index < 90 perc; Poor Value value > 90 perc	Proper Value: therapeutic index < 90 perc; Poor Value value > 90 perc	Proper Value: therapeutic index < 90 perc; Poor Value value > 90 perc	Proper Value: therapeutic index < 90 perc; Poor Value value > 90 perc	Proper Value: therapeutic index < 90 perc; Poor Value value > 90 perc
[Distribution/Steady State Volume of Distribution] Predictions	4.82	4.87	4.73	4.88	4.67	4.68	4.73	3.06	5.42
[Distribution/Steady State Volume of Distribution] Interpretation	Low Value: < 0.71 L/kg (log VDss < -0.15); High Value > 2.81 L/kg (log VDss > 0.45).	Low Value: < 0.71 L/kg (log VDss < -0.15); High Value > 2.81 L/kg (log VDss > 0.45).	Low Value: < 0.71 L/kg (log VDss < -0.15); High Value > 2.81 L/kg (log VDss > 0.45).	Low Value: < 0.71 L/kg (log VDss < -0.15); High Value > 2.81 L/kg (log VDss > 0.45).	Low Value: < 0.71 L/kg (log VDss < -0.15); High Value > 2.81 L/kg (log VDss > 0.45).	Low Value: < 0.71 L/kg (log VDss < -0.15); High Value > 2.81 L/kg (log VDss > 0.45).	Low Value: < 0.71 L/kg (log VDss < -0.15); High Value > 2.81 L/kg (log VDss > 0.45).	Low Value: < 0.71 L/kg (log VDss < -0.15); High Value > 2.81 L/kg (log VDss > 0.45).	Low Value: < 0.71 L/kg (log VDss < -0.15); High Value > 2.81 L/kg (log VDss > 0.45).
[Metabolism/Breast Cancer Resistance Protein] Predictions	Non-Inhibitor	Non-Inhibitor	Non-Inhibitor	Non-Inhibitor	Non-Inhibitor	Non-Inhibitor	Non-Inhibitor	Non-Inhibitor	Non-Inhibitor
[Metabolism/Breast Cancer Resistance Protein] Probability	0.233	0.176	0.168	0.179	0.255	0.25	0.255	0.245	0.247
[Metabolism/Breast Cancer Resistance Protein] Interpretation	Non-Inhibitor (Medium Confidence)	Non-Inhibitor (Medium Confidence)	Non-Inhibitor (Medium Confidence)	Non-Inhibitor (Medium Confidence)	Non-Inhibitor (Medium Confidence)	Non-Inhibitor (Medium Confidence)	Non-Inhibitor (Medium Confidence)	Non-Inhibitor (Medium Confidence)	Non-Inhibitor (Medium Confidence)
[Metabolism/CYP 1A2 Inhibitor] Predictions	Non-Inhibitor	Non-Inhibitor	Non-Inhibitor	Non-Inhibitor	Non-Inhibitor	Non-Inhibitor	Non-Inhibitor	Non-Inhibitor	Inhibitor
[Metabolism/CYP 1A2 Inhibitor] Probability	0.436	0.405	0.41	0.461	0.289	0.26	0.3	0.472	0.586
[Metabolism/CYP 1A2 Inhibitor] Interpretation	Non-Inhibitor (Low Confidence)	Non-Inhibitor (Low Confidence)	Non-Inhibitor (Low Confidence)	Non-Inhibitor (Low Confidence)	Non-Inhibitor (Medium Confidence)	Non-Inhibitor (Medium Confidence)	Non-Inhibitor (Medium Confidence)	Non-Inhibitor (Low Confidence)	Inhibitor (Low Confidence)
[Metabolism/CYP 1A2_substrate] Predictions	Substrate	Substrate	Substrate	Substrate	Substrate	Substrate	Substrate	Substrate	Substrate
[Metabolism/CYP 1A2_substrate] Probability	0.699	0.745	0.731	0.724	0.715	0.71	0.707	0.722	0.796
[Metabolism/CYP 1A2_substrate] Interpretation	Substrate (Medium Confidence)	Substrate (Medium Confidence)	Substrate (Medium Confidence)	Substrate (Medium Confidence)	Substrate (Medium Confidence)	Substrate (Medium Confidence)	Substrate (Medium Confidence)	Substrate (Medium Confidence)	Substrate (Medium Confidence)
[Metabolism/CYP 2C19 Inhibitor] Predictions	Non-Inhibitor	Non-Inhibitor	Non-Inhibitor	Non-Inhibitor	Non-Inhibitor	Non-Inhibitor	Non-Inhibitor	Non-Inhibitor	Non-Inhibitor
[Metabolism/CYP 2C19 Inhibitor] Probability	0.131	0.171	0.142	0.126	0.034	0.027	0.024	0.137	0.183
[Metabolism/CYP 2C19 Inhibitor] Interpretation	Non-Inhibitor (High Confidence)	Non-Inhibitor (Medium Confidence)	Non-Inhibitor (High Confidence)	Non-Inhibitor (High Confidence)	Non-Inhibitor (High Confidence)	Non-Inhibitor (High Confidence)	Non-Inhibitor (High Confidence)	Non-Inhibitor (High Confidence)	Non-Inhibitor (Medium Confidence)
[Metabolism/CYP 2C19_substrate] Predictions	Non-Substrate	Non-Substrate	Non-Substrate	Non-Substrate	Non-Substrate	Non-Substrate	Non-Substrate	Non-Substrate	Non-Substrate
[Metabolism/CYP 2C19_substrate] Probability	0.393	0.413	0.42	0.417	0.409	0.415	0.403	0.346	0.446
[Metabolism/CYP 2C19_substrate] Interpretation	Non-Substrate (Low Confidence)	Non-Substrate (Low Confidence)	Non-Substrate (Low Confidence)	Non-Substrate (Low Confidence)	Non-Substrate (Low Confidence)	Non-Substrate (Low Confidence)	Non-Substrate (Low Confidence)	Non-Substrate (Low Confidence)	Non-Substrate (Low Confidence)
[Metabolism/CYP 2C9 Inhibitor] Predictions	Non-Inhibitor	Non-Inhibitor	Non-Inhibitor	Non-Inhibitor	Non-Inhibitor	Non-Inhibitor	Non-Inhibitor	Non-Inhibitor	Non-Inhibitor
[Metabolism/CYP 2C9 Inhibitor] Probability	0.035	0.159	0.114	0.061	0.028	0.047	0.035	0.111	0.032
[Metabolism/CYP 2C9 Inhibitor] Interpretation	Non-Inhibitor (High Confidence)	Non-Inhibitor (High Confidence)	Non-Inhibitor (High Confidence)	Non-Inhibitor (High Confidence)	Non-Inhibitor (High Confidence)	Non-Inhibitor (High Confidence)	Non-Inhibitor (High Confidence)	Non-Inhibitor (High Confidence)	Non-Inhibitor (High Confidence)
[Metabolism/CYP 2C9 Substrate] Predictions	Substrate	Substrate	Substrate	Substrate	Substrate	Non-Substrate	Non-Substrate	Non-Substrate	Non-Substrate
[Metabolism/CYP 2C9 Substrate] Probability	0.64	0.717	0.529	0.552	0.501	0.435	0.427	0.493	0.224
[Metabolism/CYP 2C9 Substrate] Interpretation	Substrate (Low Confidence)	Substrate (Medium Confidence)	Substrate (Low Confidence)	Substrate (Low Confidence)	Substrate (Low Confidence)	Non-Substrate (Low Confidence)	Non-Substrate (Low Confidence)	Non-Substrate (Low Confidence)	Non-Substrate (Medium Confidence)
[Metabolism/CYP 2D6 Inhibitor] Predictions	Non-Inhibitor	Non-Inhibitor	Non-Inhibitor	Non-Inhibitor	Non-Inhibitor	Non-Inhibitor	Non-Inhibitor	Non-Inhibitor	Non-Inhibitor
[Metabolism/CYP 2D6 Inhibitor] Probability	0.112	0.099	0.086	0.06	0.103	0.079	0.044	0.003	0.145
[Metabolism/CYP 2D6 Inhibitor] Interpretation	Non-Inhibitor (High Confidence)	Non-Inhibitor (High Confidence)	Non-Inhibitor (High Confidence)	Non-Inhibitor (High Confidence)	Non-Inhibitor (High Confidence)	Non-Inhibitor (High Confidence)	Non-Inhibitor (High Confidence)	Non-Inhibitor (High Confidence)	Non-Inhibitor (High Confidence)
[Metabolism/CYP 2D6 Substrate] Predictions	Substrate	Non-Substrate	Non-Substrate	Non-Substrate	Substrate	Substrate	Substrate	Substrate	Substrate
[Metabolism/CYP 2D6 Substrate] Probability	0.518	0.48	0.49	0.489	0.544	0.547	0.547	0.566	0.506
[Metabolism/CYP 2D6 Substrate] Interpretation	Substrate (Low Confidence)	Non-Substrate (Low Confidence)	Non-Substrate (Low Confidence)	Non-Substrate (Low Confidence)	Substrate (Low Confidence)	Substrate (Low Confidence)	Substrate (Low Confidence)	Substrate (Low Confidence)	Substrate (Low Confidence)
[Metabolism/CYP 3A4 Inhibitor] Predictions	Non-Inhibitor	Non-Inhibitor	Non-Inhibitor	Non-Inhibitor	Non-Inhibitor	Non-Inhibitor	Non-Inhibitor	Non-Inhibitor	Non-Inhibitor
[Metabolism/CYP 3A4 Inhibitor] Probability	0.348	0.37	0.301	0.227	0.468	0.356	0.225	0.157	0.45
[Metabolism/CYP 3A4 Inhibitor] Interpretation	Non-Inhibitor (Low Confidence)	Non-Inhibitor (Low Confidence)	Non-Inhibitor (Medium Confidence)	Non-Inhibitor (Medium Confidence)	Non-Inhibitor (Low Confidence)	Non-Inhibitor (Low Confidence)	Non-Inhibitor (Medium Confidence)	Non-Inhibitor (High Confidence)	Non-Inhibitor (Low Confidence)
[Metabolism/CYP 3A4 Substrate] Predictions	Substrate	Substrate	Substrate	Substrate	Substrate	Substrate	Substrate	Substrate	Substrate
[Metabolism/CYP 3A4 Substrate] Probability	0.857	0.842	0.87	0.868	0.913	0.921	0.919	0.799	0.894
[Metabolism/CYP 3A4 Substrate] Interpretation	Substrate (High Confidence)	Substrate (High Confidence)	Substrate (High Confidence)	Substrate (High Confidence)	Substrate (High Confidence)	Substrate (High Confidence)	Substrate (High Confidence)	Substrate (Medium Confidence)	Substrate (High Confidence)
[Metabolism/OATP1B1] Predictions	Non-Inhibitor	Non-Inhibitor	Non-Inhibitor	Non-Inhibitor	Non-Inhibitor	Non-Inhibitor	Non-Inhibitor	Non-Inhibitor	Non-Inhibitor
[Metabolism/OATP1B1] Probability	0.244	0.263	0.286	0.292	0.31	0.323	0.331	0.391	0.175
[Metabolism/OATP1B1] Interpretation	Non-Inhibitor (Medium Confidence)	Non-Inhibitor (Medium Confidence)	Non-Inhibitor (Medium Confidence)	Non-Inhibitor (Medium Confidence)	Non-Inhibitor (Medium Confidence)	Non-Inhibitor (Medium Confidence)	Non-Inhibitor (Medium Confidence)	Non-Inhibitor (Low Confidence)	Non-Inhibitor (Medium Confidence)
[Metabolism/OATP1B3] Predictions	Non-Inhibitor	Non-Inhibitor	Non-Inhibitor	Non-Inhibitor	Non-Inhibitor	Non-Inhibitor	Non-Inhibitor	Non-Inhibitor	Non-Inhibitor
[Metabolism/OATP1B3] Probability	0.197	0.208	0.197	0.2	0.259	0.25	0.253	0.238	0.2
[Metabolism/OATP1B3] Interpretation	Non-Inhibitor (Medium Confidence)	Non-Inhibitor (Medium Confidence)	Non-Inhibitor (Medium Confidence)	Non-Inhibitor (Medium Confidence)	Non-Inhibitor (Medium Confidence)	Non-Inhibitor (Medium Confidence)	Non-Inhibitor (Medium Confidence)	Non-Inhibitor (Medium Confidence)	Non-Inhibitor (Medium Confidence)
[Excretion/Clearance] Predictions	8.49	8.03	7.74	7.91	8.54	8.4	8.31	5.44	9.37
[Excretion/Clearance] Interpretation	None	None	None	None	None	None	None	None	None
[Excretion/Organic Cation Transporter 2] Predictions	Non-Inhibitor	Non-Inhibitor	Non-Inhibitor	Non-Inhibitor	Non-Inhibitor	Non-Inhibitor	Non-Inhibitor	Inhibitor	Inhibitor
[Excretion/Organic Cation Transporter 2] Probability	0.459	0.41	0.437	0.451	0.372	0.384	0.393	0.582	0.595
[Excretion/Organic Cation Transporter 2] Interpretation	Non-Inhibitor (Low Confidence)	Non-Inhibitor (Low Confidence)	Non-Inhibitor (Low Confidence)	Non-Inhibitor (Low Confidence)	Non-Inhibitor (Low Confidence)	Non-Inhibitor (Low Confidence)	Non-Inhibitor (Low Confidence)	Inhibitor (Low Confidence)	Inhibitor (Low Confidence)
[Excretion/Half-Life of Drug] Predictions	Half-Life < 3hs	Half-Life < 3hs	Half-Life < 3hs	Half-Life < 3hs	Half-Life < 3hs	Half-Life < 3hs	Half-Life < 3hs	Half-Life < 3hs	Half-Life < 3hs
[Excretion/Half-Life of Drug] Probability	0.063	0.063	0.064	0.063	0.048	0.051	0.051	0.077	0.054
[Excretion/Half-Life of Drug] Interpretation	Half-Life < 3hs (High Confidence)	Half-Life < 3hs (High Confidence)	Half-Life < 3hs (High Confidence)	Half-Life < 3hs (High Confidence)	Half-Life < 3hs (High Confidence)	Half-Life < 3hs (High Confidence)	Half-Life < 3hs (High Confidence)	Half-Life < 3hs (High Confidence)	Half-Life < 3hs (High Confidence)
[Toxicity/AMES Mutagenesis] Predictions	Safe	Safe	Safe	Safe	Safe	Safe	Safe	Safe	Safe
[Toxicity/AMES Mutagenesis] Probability	0.021	0.055	0.032	0.034	0.023	0.016	0.018	0.062	0.067
[Toxicity/AMES Mutagenesis] Interpretation	Safe (High Confidence)	Safe (High Confidence)	Safe (High Confidence)	Safe (High Confidence)	Safe (High Confidence)	Safe (High Confidence)	Safe (High Confidence)	Safe (High Confidence)	Safe (High Confidence)
[Toxicity/Bee] Interpretation	Toxic (Low Confidence)	Toxic (Low Confidence)	Toxic (Low Confidence)	Toxic (Low Confidence)	Toxic (Medium Confidence)	Toxic (Medium Confidence)	Toxic (Medium Confidence)	Toxic (Low Confidence)	Toxic (Medium Confidence)
[Toxicity/Bioconcentration Factor] Predictions	2.89	2.97	3.06	3.04	3.09	3.12	3.08	2.64	2.8
[Toxicity/Bioconcentration Factor] Interpretation	None	None	None	None	None	None	None	None	None
[Toxicity/Biodegradation] Predictions	Safe	Safe	Safe	Safe	Safe	Safe	Safe	Safe	Safe
[Toxicity/Biodegradation] Probability	0.003	0.003	0.003	0.003	0.002	0.002	0.002	0.003	0.001
[Toxicity/Biodegradation] Interpretation	Safe (High Confidence)	Safe (High Confidence)	Safe (High Confidence)	Safe (High Confidence)	Safe (High Confidence)	Safe (High Confidence)	Safe (High Confidence)	Safe (High Confidence)	Safe (High Confidence)
[Toxicity/Carcinogenesis] Predictions	Safe	Safe	Safe	Safe	Safe	Safe	Safe	Safe	Safe
[Toxicity/Carcinogenesis] Probability	0.139	0.153	0.147	0.13	0.173	0.161	0.145	0.096	0.141
[Toxicity/Carcinogenesis] Interpretation	Safe (High Confidence)	Safe (High Confidence)	Safe (High Confidence)	Safe (High Confidence)	Safe (Medium Confidence)	Safe (High Confidence)	Safe (High Confidence)	Safe (High Confidence)	Safe (High Confidence)
[Toxicity/Liver Injury I (DILI)] Predictions	Safe	Safe	Safe	Safe	Safe	Safe	Safe	Safe	Safe
[Toxicity/Liver Injury I (DILI)] Probability	0.313	0.282	0.283	0.286	0.277	0.278	0.28	0.243	0.349
[Toxicity/Liver Injury I (DILI)] Interpretation	Safe (Medium Confidence)	Safe (Medium Confidence)	Safe (Medium Confidence)	Safe (Medium Confidence)	Safe (Medium Confidence)	Safe (Medium Confidence)	Safe (Medium Confidence)	Safe (Medium Confidence)	Safe (Low Confidence)
[Toxicity/Eye Corrosion] Predictions	Safe	Safe	Safe	Safe	Safe	Safe	Safe	Safe	Safe
[Toxicity/Eye Corrosion] Probability	0	0	0	0	0	0	0	0	0
[Toxicity/Eye Corrosion] Interpretation	Safe (High Confidence)	Safe (High Confidence)	Safe (High Confidence)	Safe (High Confidence)	Safe (High Confidence)	Safe (High Confidence)	Safe (High Confidence)	Safe (High Confidence)	Safe (High Confidence)
[Toxicity/Eye irritation] Predictions	Safe	Safe	Safe	Safe	Safe	Safe	Safe	Safe	Safe
[Toxicity/Eye irritation] Probability	0.013	0.014	0.014	0.014	0.008	0.008	0.008	0.01	0.005
[Toxicity/Eye irritation] Interpretation	Safe (High Confidence)	Safe (High Confidence)	Safe (High Confidence)	Safe (High Confidence)	Safe (High Confidence)	Safe (High Confidence)	Safe (High Confidence)	Safe (High Confidence)	Safe (High Confidence)
[Toxicity/Maximum Tolerated Dose] Predictions	-0.15	-0.17	-0.14	-0.11	-0.28	-0.26	-0.25	-0.58	-0.12
[Toxicity/Maximum Tolerated Dose] Interpretation	MTRD <= 0.477: MTRD > 0.477: High	MTRD <= 0.477: MTRD > 0.477: High	MTRD <= 0.477: MTRD > 0.477: High	MTRD <= 0.477: MTRD > 0.477: High	MTRD <= 0.477: MTRD > 0.477: High	MTRD <= 0.477: MTRD > 0.477: High	MTRD <= 0.477: MTRD > 0.477: High	MTRD <= 0.477: MTRD > 0.477: High	MTRD <= 0.477: MTRD > 0.477: High
[Toxicity/Liver Injury II] Predictions	Toxic	Toxic	Toxic	Toxic	Toxic	Toxic	Toxic	Toxic	Toxic
[Toxicity/Liver Injury II] Probability	0.791	0.817	0.821	0.816	0.771	0.774	0.771	0.867	0.801
[Toxicity/Liver Injury II] Interpretation	Toxic (Medium Confidence)	Toxic (Medium Confidence)	Toxic (Medium Confidence)	Toxic (Medium Confidence)	Toxic (Medium Confidence)	Toxic (Medium Confidence)	Toxic (Medium Confidence)	Toxic (High Confidence)	Toxic (Medium Confidence)
[Toxicity/hERG Blockers] Predictions	Toxic	Toxic	Toxic	Toxic	Toxic	Toxic	Toxic	Toxic	Toxic
[Toxicity/hERG Blockers] Probability	0.996	0.995	0.997	0.998	0.997	0.998	0.999	0.999	0.996
[Toxicity/hERG Blockers] Interpretation	Toxic (High Confidence)	Toxic (High Confidence)	Toxic (High Confidence)	Toxic (High Confidence)	Toxic (High Confidence)	Toxic (High Confidence)	Toxic (High Confidence)	Toxic (High Confidence)	Toxic (High Confidence)
[Toxicity/Micronucleos] Predictions	Toxic	Toxic	Toxic	Toxic	Toxic	Toxic	Toxic	Toxic	Toxic
[Toxicity/Micronucleos] Probability	0.992	0.997	0.997	0.997	0.991	0.99	0.99	0.999	0.996
[Toxicity/Micronucleos] Interpretation	Toxic (High Confidence)	Toxic (High Confidence)	Toxic (High Confidence)	Toxic (High Confidence)	Toxic (High Confidence)	Toxic (High Confidence)	Toxic (High Confidence)	Toxic (High Confidence)	Toxic (High Confidence)
[Toxicity/NR-AhR] Predictions	Safe	Safe	Safe	Safe	Safe	Safe	Safe	Safe	Safe
[Toxicity/NR-AhR] Probability	0.046	0.051	0.057	0.051	0.028	0.032	0.03	0.033	0.056
[Toxicity/NR-AhR] Interpretation	Safe (High Confidence)	Safe (High Confidence)	Safe (High Confidence)	Safe (High Confidence)	Safe (High Confidence)	Safe (High Confidence)	Safe (High Confidence)	Safe (High Confidence)	Safe (High Confidence)
[Toxicity/NR-AR] Predictions	Safe	Safe	Safe	Safe	Safe	Safe	Safe	Safe	Safe
[Toxicity/NR-AR] Probability	0.149	0.19	0.2	0.2	0.136	0.136	0.136	0.16	0.155
[Toxicity/NR-AR] Interpretation	Safe (High Confidence)	Safe (Medium Confidence)	Safe (Medium Confidence)	Safe (Medium Confidence)	Safe (High Confidence)	Safe (High Confidence)	Safe (High Confidence)	Safe (High Confidence)	Safe (High Confidence)
[Toxicity/NR-AR-LBD] Predictions	Safe	Safe	Safe	Safe	Safe	Safe	Safe	Safe	Safe
[Toxicity/NR-AR-LBD] Probability	0.003	0.004	0.003	0.004	0.002	0.002	0.002	0.003	0.004
[Toxicity/NR-AR-LBD] Interpretation	Safe (High Confidence)	Safe (High Confidence)	Safe (High Confidence)	Safe (High Confidence)	Safe (High Confidence)	Safe (High Confidence)	Safe (High Confidence)	Safe (High Confidence)	Safe (High Confidence)
[Toxicity/NR-Aromatase] Predictions	Safe	Safe	Safe	Safe	Safe	Safe	Safe	Safe	Safe
[Toxicity/NR-Aromatase] Probability	0.012	0.041	0.026	0.027	0.028	0.018	0.018	0.19	0.004
[Toxicity/NR-Aromatase] Interpretation	Safe (High Confidence)	Safe (High Confidence)	Safe (High Confidence)	Safe (High Confidence)	Safe (High Confidence)	Safe (High Confidence)	Safe (High Confidence)	Safe (Medium Confidence)	Safe (High Confidence)
[Toxicity/NR-ER] Predictions	Safe	Safe	Safe	Safe	Safe	Safe	Safe	Safe	Safe
[Toxicity/NR-ER] Probability	0.053	0.045	0.048	0.052	0.027	0.034	0.039	0.042	0.044
[Toxicity/NR-ER] Interpretation	Safe (High Confidence)	Safe (High Confidence)	Safe (High Confidence)	Safe (High Confidence)	Safe (High Confidence)	Safe (High Confidence)	Safe (High Confidence)	Safe (High Confidence)	Safe (High Confidence)
[Toxicity/NR-ER-LBD] Predictions	Safe	Safe	Safe	Safe	Safe	Safe	Safe	Safe	Safe
[Toxicity/NR-ER-LBD] Probability	0.004	0.016	0.009	0.009	0.004	0.005	0.005	0.009	0.016
[Toxicity/NR-ER-LBD] Interpretation	Safe (High Confidence)	Safe (High Confidence)	Safe (High Confidence)	Safe (High Confidence)	Safe (High Confidence)	Safe (High Confidence)	Safe (High Confidence)	Safe (High Confidence)	Safe (High Confidence)
[Toxicity/NR-GR] Predictions	Safe	Safe	Safe	Safe	Safe	Safe	Safe	Safe	Safe
[Toxicity/NR-GR] Probability	0.078	0.084	0.089	0.093	0.113	0.115	0.133	0.218	0.243
[Toxicity/NR-GR] Interpretation	Safe (High Confidence)	Safe (High Confidence)	Safe (High Confidence)	Safe (High Confidence)	Safe (High Confidence)	Safe (High Confidence)	Safe (High Confidence)	Safe (Medium Confidence)	Safe (Medium Confidence)
[Toxicity/NR-PPAR-gamma] Predictions	Safe	Safe	Safe	Safe	Safe	Safe	Safe	Safe	Safe
[Toxicity/NR-PPAR-gamma] Probability	0.004	0.006	0.005	0.005	0.004	0.004	0.004	0.004	0.004
[Toxicity/NR-PPAR-gamma] Interpretation	Safe (High Confidence)	Safe (High Confidence)	Safe (High Confidence)	Safe (High Confidence)	Safe (High Confidence)	Safe (High Confidence)	Safe (High Confidence)	Safe (High Confidence)	Safe (High Confidence)
[Toxicity/NR-TR] Predictions	Toxic	Toxic	Toxic	Toxic	Toxic	Toxic	Toxic	Safe	Toxic
[Toxicity/NR-TR] Probability	0.825	0.681	0.789	0.889	0.885	0.895	0.93	0.43	0.955
[Toxicity/NR-TR] Interpretation	Toxic (Medium Confidence)	Toxic (Medium Confidence)	Toxic (Medium Confidence)	Toxic (High Confidence)	Toxic (High Confidence)	Toxic (High Confidence)	Toxic (High Confidence)	Safe (Low Confidence)	Toxic (High Confidence)
[Toxicity/T. Pyriformis] Predictions	-66.32	-96.07	-93.58	-94.93	-239	-236.67	-237.88	-167.57	-238.55
[Toxicity/T. Pyriformis] Interpretation	PIGC50% > -0.5 log ug/L: toxic	PIGC50% > -0.5 log ug/L: toxic	PIGC50% > -0.5 log ug/L: toxic	PIGC50% > -0.5 log ug/L: toxic	PIGC50% > -0.5 log ug/L: toxic	PIGC50% > -0.5 log ug/L: toxic	PIGC50% > -0.5 log ug/L: toxic	PIGC50% > -0.5 log ug/L: toxic	PIGC50% > -0.5 log ug/L: toxic
[Toxicity/Rat (Acute)] Predictions	3.25	3.3	3.25	3.3	3.33	3.31	3.29	3.52	3.24
[Toxicity/Rat (Acute)] Interpretation	None	None	None	None	None	None	None	None	None
[Toxicity/Rat (Chronic Oral)] Predictions	1.26	1.18	1.16	1.2	1.3	1.29	1.3	1.38	1.17
[Toxicity/Rat (Chronic Oral)] Interpretation	None	None	None	None	None	None	None	None	None
[Toxicity/Respiratory Disease] Predictions	Toxic	Toxic	Toxic	Toxic	Toxic	Toxic	Toxic	Toxic	Toxic
[Toxicity/Respiratory Disease] Probability	0.925	0.95	0.96	0.954	0.965	0.96	0.953	0.96	0.995
[Toxicity/Respiratory Disease] Interpretation	Toxic (High Confidence)	Toxic (High Confidence)	Toxic (High Confidence)	Toxic (High Confidence)	Toxic (High Confidence)	Toxic (High Confidence)	Toxic (High Confidence)	Toxic (High Confidence)	Toxic (High Confidence)
[Toxicity/Skin Sensitisation] Predictions	Toxic	Toxic	Toxic	Toxic	Toxic	Toxic	Toxic	Toxic	Toxic
[Toxicity/Skin Sensitisation] Probability	0.61	0.627	0.628	0.626	0.675	0.666	0.661	0.582	0.597
[Toxicity/Skin Sensitisation] Interpretation	Toxic (Low Confidence)	Toxic (Low Confidence)	Toxic (Low Confidence)	Toxic (Low Confidence)	Toxic (Medium Confidence)	Toxic (Low Confidence)	Toxic (Low Confidence)	Toxic (Low Confidence)	Toxic (Low Confidence)
[Toxicity/SR-ARE] Predictions	Safe	Safe	Safe	Safe	Safe	Safe	Safe	Safe	Safe
[Toxicity/SR-ARE] Probability	0.161	0.241	0.249	0.235	0.217	0.228	0.217	0.304	0.247
[Toxicity/SR-ARE] Interpretation	Safe (High Confidence)	Safe (Medium Confidence)	Safe (Medium Confidence)	Safe (Medium Confidence)	Safe (Medium Confidence)	Safe (Medium Confidence)	Safe (Medium Confidence)	Safe (Medium Confidence)	Safe (Medium Confidence)
[Toxicity/SR-ATAD5] Predictions	Safe	Safe	Safe	Safe	Safe	Safe	Safe	Safe	Safe
[Toxicity/SR-ATAD5] Probability	0	0	0	0	0	0	0	0	0
[Toxicity/SR-ATAD5] Interpretation	Safe (High Confidence)	Safe (High Confidence)	Safe (High Confidence)	Safe (High Confidence)	Safe (High Confidence)	Safe (High Confidence)	Safe (High Confidence)	Safe (High Confidence)	Safe (High Confidence)
[Toxicity/SR-HSE] Predictions	Safe	Safe	Safe	Safe	Safe	Safe	Safe	Safe	Safe
[Toxicity/SR-HSE] Probability	0.015	0.03	0.028	0.025	0.028	0.026	0.024	0.024	0.028
[Toxicity/SR-HSE] Interpretation	Safe (High Confidence)	Safe (High Confidence)	Safe (High Confidence)	Safe (High Confidence)	Safe (High Confidence)	Safe (High Confidence)	Safe (High Confidence)	Safe (High Confidence)	Safe (High Confidence)
[Toxicity/SR-MMP] Predictions	Safe	Safe	Safe	Safe	Toxic	Toxic	Toxic	Toxic	Toxic
[Toxicity/SR-MMP] Probability	0.442	0.376	0.438	0.461	0.667	0.705	0.715	0.851	0.516
[Toxicity/SR-MMP] Interpretation	Safe (Low Confidence)	Safe (Low Confidence)	Safe (Low Confidence)	Safe (Low Confidence)	Toxic (Medium Confidence)	Toxic (Medium Confidence)	Toxic (Medium Confidence)	Toxic (High Confidence)	Toxic (Low Confidence)
[Toxicity/SR-p53] Predictions	Safe	Safe	Safe	Safe	Safe	Safe	Safe	Safe	Safe
[Toxicity/SR-p53] Probability	0.001	0.002	0.001	0.003	0.001	0.001	0.001	0.001	0.082
[Toxicity/SR-p53] Interpretation	Safe (High Confidence)	Safe (High Confidence)	Safe (High Confidence)	Safe (High Confidence)	Safe (High Confidence)	Safe (High Confidence)	Safe (High Confidence)	Safe (High Confidence)	Safe (High Confidence)
[General Properties/Boiling Point] Predictions	436.23	436.54	436.08	437.11	448.19	448.81	449.17	474.04	466.34
[General Properties/Boiling Point] Interpretation	BP<25: gas	BP<25: gas	BP<25: gas	BP<25: gas	BP<25: gas	BP<25: gas	BP<25: gas	BP<25: gas	BP<25: gas
[General Properties/Hydration Free Energy] Predictions	-2.7	-2.56	-2.54	-2.55	-3.09	-3.08	-3.08	-3.09	-3.14
[General Properties/Hydration Free Energy] Interpretation	None	None	None	None	None	None	None	None	None
[General Properties/Log(D) at pH=7.4] Predictions	5.05	4.92	5.09	5.01	5.18	5.23	5.14	4.74	4.91
[General Properties/Log(D) at pH=7.4] Interpretation	Proper Value: 1 to 3 log mol/L	Proper Value: 1 to 3 log mol/L	Proper Value: 1 to 3 log mol/L	Proper Value: 1 to 3 log mol/L	Proper Value: 1 to 3 log mol/L	Proper Value: 1 to 3 log mol/L	Proper Value: 1 to 3 log mol/L	Proper Value: 1 to 3 log mol/L	Proper Value: 1 to 3 log mol/L
[General Properties/Log(P)] Predictions	5.75	5.73	5.86	5.97	6.75	6.94	7.06	5.22	5.96
[General Properties/Log(P)] Interpretation	Proper Value: 0 to 3 log mol/L	Proper Value: 0 to 3 log mol/L	Proper Value: 0 to 3 log mol/L	Proper Value: 0 to 3 log mol/L	Proper Value: 0 to 3 log mol/L	Proper Value: 0 to 3 log mol/L	Proper Value: 0 to 3 log mol/L	Proper Value: 0 to 3 log mol/L	Proper Value: 0 to 3 log mol/L
[General Properties/Log S] Predictions	-5.35	-5.49	-5.54	-5.55	-5.61	-5.72	-5.78	-5.86	-4.91
[General Properties/Log S] Interpretation	Proper Value: -4 to 0.5 log mol/L	Proper Value: -4 to 0.5 log mol/L	Proper Value: -4 to 0.5 log mol/L	Proper Value: -4 to 0.5 log mol/L	Proper Value: -4 to 0.5 log mol/L	Proper Value: -4 to 0.5 log mol/L	Proper Value: -4 to 0.5 log mol/L	Proper Value: -4 to 0.5 log mol/L	Proper Value: -4 to 0.5 log mol/L
[General Properties/Log(Vapor Pressure)] Predictions	-7.88	-7.89	-7.87	-7.89	-8.02	-7.99	-7.99	-8.48	-8.38
[General Properties/Log(Vapor Pressure)] Interpretation	Vapor (Gas) Phase: log vp < 4; Vapor and Particulate Phase: 5 =< log vp < 8; Solid Phase: log vp > 8	Vapor (Gas) Phase: log vp < 4; Vapor and Particulate Phase: 5 =< log vp < 8; Solid Phase: log vp > 8	Vapor (Gas) Phase: log vp < 4; Vapor and Particulate Phase: 5 =< log vp < 8; Solid Phase: log vp > 8	Vapor (Gas) Phase: log vp < 4; Vapor and Particulate Phase: 5 =< log vp < 8; Solid Phase: log vp > 8	Vapor (Gas) Phase: log vp < 4; Vapor and Particulate Phase: 5 =< log vp < 8; Solid Phase: log vp > 8	Vapor (Gas) Phase: log vp < 4; Vapor and Particulate Phase: 5 =< log vp < 8; Solid Phase: log vp > 8	Vapor (Gas) Phase: log vp < 4; Vapor and Particulate Phase: 5 =< log vp < 8; Solid Phase: log vp > 8	Vapor (Gas) Phase: log vp < 4; Vapor and Particulate Phase: 5 =< log vp < 8; Solid Phase: log vp > 8	Vapor (Gas) Phase: log vp < 4; Vapor and Particulate Phase: 5 =< log vp < 8; Solid Phase: log vp > 8
[General Properties/Melting Point] Predictions	117.31	106.87	111.04	119.16	99.32	102.23	111.2	135.6	132.59
[General Properties/Melting Point] Interpretation	MP<25: liquid; MP>25:solid	MP<25: liquid; MP>25:solid	MP<25: liquid; MP>25:solid	MP<25: liquid; MP>25:solid	MP<25: liquid; MP>25:solid	MP<25: liquid; MP>25:solid	MP<25: liquid; MP>25:solid	MP<25: liquid; MP>25:solid	MP<25: liquid; MP>25:solid
[General Properties/pKa Acid] Predictions	8.84	8.12	8.43	8.54	8.59	8.63	8.72	7.89	8.15
[General Properties/pKa Acid] Interpretation	None	None	None	None	None	None	None	None	None
[General Properties/pKa Basic] Predictions	9.83	9.7	9.87	9.87	9.81	9.89	9.89	9.87	10.89
[General Properties/pKa Basic] Interpretation	None	None	None	None	None	None	None	None	None
